# Supplementary material for: A Nutraceutical Formula Is Effective in Raising the Circulating Vitamin and Mineral Levels in Healthy Subjects: A Randomized Trial
Source: Front Nutr. 2021 Sep 1;8:703394. doi: 10.3389/fnut.2021.703394 (PMC8440802; doi:10.3389/fnut.2021.703394)
Supplement: Supplementary file 1 [file Table_1.xlsx]

## Sheet: Sheet2
Supplementary Table 1
Paired t test: baseline vs. 3 months of N247 consumption in the N247 group
	t	df	99% CI	p (2-tailed)	Effect size r
VitaminA_Female	-2.911	92	-7.266, -0.368	0.005	0.290413
VitaminA_Male	-7.02	106	-10.887, -4.964	2.2e-10	0.563351
VitaminC_Female	-18.961	92	-0.0931, -0.0704	1.5e-33	0.892325
VitaminC_Male	-12.568	106	-0.1062, -0.0695	9.96e-23	0.773573
VitaminD_Female	-44.925	92	-6.2409, -5.5505	2.21e-64	0.977959
VitaminD_Male	-27.995	106	-6.1860, -5.1261	8.82e-51	0.938542
VitaminE_Female	-57.525	92	-1.1465, -1.0462	6.4e-74	0.986382
VitaminE_Male	-81.739	106	-1.1111, -1.0420	1.42e-97	0.992161
VitaminB1_Female	-49.674	92	-11.5598, -10.3972	3.06e-68	0.981863
VitaminB1_Male	-30.158	106	-11.9903, -10.0714	7.92e-54	0.946371
VitaminB2_Female	-6.545	92	-45.464, -19.396	3.33e-09	0.563644
VitaminB2_Male	-7.477	106	-48.717, -23.413	2.3e-11	0.58762
VitaminB6_Female	-16.062	92	-2.7792, -1.9971	1.95e-28	0.858565
VitaminB6_Male	-24.714	106	-2.6909, -2.1745	8.47e-46	0.923102
VitaminB12_Female	-26.715	92	-79.632, -65.357	3.93e-45	0.941176
VitaminB12_Male	-57.825	106	-74.778, -68.288	5.41e-82	0.984517
Calcium_Female	-6.329	92	-0.3288, -0.1357	8.86e-09	0.550751
Calcium_Male	-5.133	105	-0.3051, -0.0987	1e-06	0.447878
Iron_Female	-24.257	92	-9.964, -8.015	9.47e-42	0.929939
Iron_Male	-31.492	106	-9.547, -8.079	1.27e-55	0.950494
IGF1_Female	-22.96	92	-10.439, -8.293	7.3e-40	0.92272
IGF1_Male	-51.122	106	-10.346, -9.336	1.62e-76	0.980317
FT3_Female	-27.249	92	-0.1509, -0.1243	7.79e-46	0.943268
FT3_Male	-19.207	106	0.1700, -0.1291	2.65e-36	0.881362
