# Supplementary material for: A Nutraceutical Formula Is Effective in Raising the Circulating Vitamin and Mineral Levels in Healthy Subjects: A Randomized Trial
Source: Front Nutr. 2021 Sep 1;8:703394. doi: 10.3389/fnut.2021.703394 (PMC8440802; doi:10.3389/fnut.2021.703394)
Supplement: Supplementary file 2 [file Table_2.xlsx]

## Sheet: Sheet1
Supplementary Table 2
Two-way mixed ANOVA test
	F(1,248)	p	ηp2	M±SD (N247)	M±SD (control)
Vitamin B1 level
Treatment group*time	791.44	< 0.001	0.76
Simple main effect of group at 3 months	92.17	< 0.001		144.29±28.94 nmol/L	101.41±25.24 nmol/L
Simple main effect of time in N247 group	3615.24	< 0.001
Vitamin B2 level
Treatment group*time	131.1	< 0.001	0.35
Main effect of group	115.92	< 0.001	0.32
Main effect of time	133.25	< 0.001	0.35
Simple main effect of group at 3 months	192.99	< 0.001		281.53±40.60 µg/L	196.7±29.25 µg/L
Simple main effect of time in N247 group	660.61	< 0.001
Vitamin B6 level
Treatment group*time	196.79	< 0.001	0.44
Simple main effect of group at 3 months	41.36	< 0.001		18.35±40.60 µg/L	10.68±5.73 µg/L
Simple main effect of time in N247 group	1003.64	< 0.001
Vitamin B12 level
Treatment group*time	1251.1	< 0.001	0.84
Simple main effect of group at 3 months	106.17	< 0.001		617.69±112.01 pg/ml	443.74±82.13 pg/ml
Simple main effect of time in N247 group	6244.66	< 0.001
