# Supplementary material for: A Nutraceutical Formula Is Effective in Raising the Circulating Vitamin and Mineral Levels in Healthy Subjects: A Randomized Trial
Source: Front Nutr. 2021 Sep 1;8:703394. doi: 10.3389/fnut.2021.703394 (PMC8440802; doi:10.3389/fnut.2021.703394)
Supplement: Supplementary file 3 [file Table_3.xlsx]

## Sheet: Sheet1
Supplementary Table 3
N247	Amount	Brand-A	Amount	Brand-B	Amount
Vit A	7000 IU	Vit A	5000 IU	Vit A	5000 IU
Vit B6	15mg	Vit B6	50 mg	Vit B6	20 mg
Vit B12	50 mcg	Vit B12	50 mcg	Vit B12	100 mcg
Vit C	250 mg	Vit C	200 mg	Vit C	250 mg
Citrus bioflavonoids	100 mg	Citrus bioflavonoids	50 mg	Citrus bioflavonoids	75 mg
Vit D3	1200 IU	Vit D3	300 IU	Vit D3	500 IU
Vit E ( Mixed tocopherols)	250 IU	Vit E ( Mixed tocopherols)	210 IU	Vit E ( D-alpha tocopheryl)	200 IU
Vit K1	37.5mcg			Vit K1
Vit K2	22.5 mcg	Vit K2	22.5 mcg	Vit K2
Biotin	300 mcg	Biotin	150 mcg	Biotin	100 mcg
Folic acid	400 mcg	Folic Acid	400 mcg	Folic acid	400 mcg
Niacin (B3)	60 mg	Niacin (Vit B3)		Niacin	20 mg
Pantothenic	50 mg	Pantotheic Acid	200 mg	Pantothenic	20 mg
Riboflavin (B2)	15mg	Riboflavin (Vit B2)	25 mg	Riboflavin	10 mg
Thiamin (B1)	25mg	Thiamin ( Vit B1)	50 mg	Thiamin (B1)	10 mg
Boron	2 mg	Boron	1.5 mg	Boron
Calcium	100 mg	Calcium	250 mg	Calcium	250 mg
Choline	75 mg	Choline	75 mg	Choline
Chromium	150 mcg	Chromium	100 mcg	Chromium	100 mcg
Iodine	150 mcg	Iodine	75 mcg	Iodine	13 mcg
Inositol	25 mg	Inositol	25 mg	Inositol
Magnesium	100 mg	Magnesium	250 mg	Magnesium	250 mg
Manganese	5 mg	Manganese	5mg	Manganese	750 mcg
Molybdenum	100 mcg	Molybdenum	50 mcg	Molybdenum	38 mcg
Selenium	200 mcg	Selenium	150 mcg	Selenium	125 mcg
Vanadium	50 mcg	Vanadium	19.5 mcg	Vanadium	100 mcg
Zinc	15 mg	Zinc	10 mg	Zinc	10 mg
Acetyl-L-Carnitine	500mg
Alpha-Lipoic Acid	200 mg	Alpha-Lipoic Acid	15 mg	Alpha-Lipoic Acid	50 mg
Ashwangandha	100 mg
ActiVin Grape Seed	200 mg	Grape Seed /Resveratol	45 mg	Grape Seed / Resveratol	27 mg
Blueberry	100 mg
CoEnzyme Q 10	200 mg
DMAE	100 mg
Gingko Biloba	80 mg	Gingko Biloba	30 mg
Hawthorne	250 mg	Hawthorne	10 mg
Zeaxanthin	1000 mcg
Lutein	20 mg			Lutein	2mg
L-Glutamine	250 mg
L-Taurine	300 mg
L-Tyrosine	250 mg
Phosphatidylcholine	33 mg	Phosphatidylcholine	60/100 mg
Phosphatidylethanolamine	26 mg	Phosphatidylethanolamine	12 mg
Phosphatidylinositol	13 mg	Phosphatidylinositol	10 mg
Phosphatidylserine	99 mg	Phosphatidylserine	20/100 mg
Pyroglutamic acid	100 mg
Rhodiola Root	100 mg
Siberian Ginseng	100 mg
Vinpocetine	10 mg
Marine Lipid Concentrate	1000 mg	Marine Lipid Concentrate	1000 mg	Fish Oil Concentrate	850 mg
EPA	360 mg	EPA	300 mg	EPA	225 mg
DHA	270 mg	DHA	200 mg	DHA	150 mg
SerinAid®
Phosphatidylserine	99 mg*
Phosphatidylethanolamine	26 mg*
Phosphatidylcholine	33 mg*
Phosphatidylinositol	13 mg*
