# Supplementary material for: A Nutraceutical Formula Is Effective in Raising the Circulating Vitamin and Mineral Levels in Healthy Subjects: A Randomized Trial
Source: Front Nutr. 2021 Sep 1;8:703394. doi: 10.3389/fnut.2021.703394 (PMC8440802; doi:10.3389/fnut.2021.703394)
Supplement: Supplementary file 4 [file Table_4.xlsx]

## Sheet: Sheet1
Supplementary Table 4
Age group: 26-40 years for N247 group
Vitamin/mineral	Mean_baseline	SD_baseline	Mean_3 months	SD_3 month	p-value
Vitamin A (µg/dl)	37.7313	7.96884	53.3881	10.4228	< 0.01
Vitamin C (mg/dl)	0.771642	0.314212	0.99403	0.407089	< 0.01
Vitamin D (ng/ml)	51.1164	8.90035	66.306	11.4215	< 0.01
Vitamin E (mg/L)	9.64179	1.25615	12.2418	1.59137	< 0.01
Vitamin B1 (nmol/L)	101.824	19.9245	144.604	28.3251	< 0.01
Vitamin B2 (µg/L)	202.851	30.0274	280.119	42.3851	< 0.01
Vitamin B6 (µg/L)	12.2119	5.03865	19.3866	8.01402	< 0.01
Vitamin B12 (pg/ml)	458.522	86.2671	610.97	134.504	< 0.01
Calcium (mg/dl)	9.19254	0.279238	9.9597	0.475159	< 0.01
Iron (µg/dl)	80.9403	29.5445	102.776	37.4481	< 0.01
IGF-1 (ng/ml)	107.552	21.1934	136.239	30.6758	< 0.01
FT-3 (pg/ml)	2.77164	0.398408	3.08358	0.447077	< 0.01
Age group: 41-55 years for N247 group
Vitamin/mineral	Mean_baseline	SD_baseline	Mean_3 months	SD_3 month	p-value
Vitamin A (µg/dl)	38.7736	7.76244	52.9811	10.4357	< 0.01
Vitamin C (mg/dl)	0.79434	0.348301	1.01321	0.44421	< 0.01
Vitamin D (ng/ml)	52.3226	9.94426	67.7585	12.7646	< 0.01
Vitamin E (mg/L)	10.0226	1.27591	12.7208	1.57191	< 0.01
Vitamin B1 (nmol/L)	101.198	21.3632	144.517	30.5988	< 0.01
Vitamin B2 (µg/L)	191.811	28.8591	276.698	38.5634	< 0.01
Vitamin B6 (µg/L)	12.6585	4.81434	19.5472	7.96211	< 0.01
Vitamin B12 (pg/ml)	461.906	82.3467	627.698	112.8	< 0.01
Calcium (mg/dl)	9.17358	0.244281	9.98679	0.266774	< 0.01
Iron (µg/dl)	80.7547	28.2686	102.113	36.3369	< 0.01
IGF-1 (ng/ml)	109	21.2476	138.868	32.355	< 0.01
FT-3 (pg/ml)	2.82075	0.375888	3.13774	0.420726	< 0.01
Age group: 56-75 years for N247 group
Vitamin/mineral	Mean_baseline	SD_baseline	Mean_3 months	SD_3 month	p-value
Vitamin A (µg/dl)	37.825	8.72908	51.6875	10.5789	< 0.01
Vitamin C (mg/dl)	0.825	0.387298	1.05875	0.496747	< 0.01
Vitamin D (ng/ml)	52.9525	9.22317	68.41	13.3991	< 0.01
Vitamin E (mg/L)	9.96375	1.13017	12.65	1.43023	< 0.01
Vitamin B1 (nmol/L)	101.322	20.212	143.873	28.6943	< 0.01
Vitamin B2 (µg/L)	207.225	28.6418	285.913	40.4369	< 0.01
Vitamin B6 (µg/L)	10.6437	4.90628	16.3163	7.54627	< 0.01
Vitamin B12 (pg/ml)	450.85	81.524	609.925	108.49	< 0.01
Calcium (mg/dl)	9.215	0.251628	10.03	0.3	<0.01
Iron (µg/dl)	79.225	24.3378	101.625	31.3023	< 0.01
IGF-1 (ng/ml)	107.85	20.5612	139.1	26.5643	< 0.01
FT-3 (pg/ml)	2.80375	0.359128	3.115	0.398446	< 0.01
